# Supplementary material for: Dietary Pleurotus citrinopileatus Polysaccharide Improves Growth Performance and Meat Quality Associated with Alterations of Gut Microbiota in Arbor Acre Broilers
Source: Foods. 2024 Oct 28;13(21):3426. doi: 10.3390/foods13213426 (PMC11545086; doi:10.3390/foods13213426)
Supplement: Supplementary file 1 [file foods-13-03426-s001.zip]

Archive with 1 entries (1 files):
- foods-3263875-supplementary.pdf
